# Supplementary material for: Use of serial analysis of gene expression to reveal the specific regulation of gene expression profile in asthmatic rats treated by acupuncture
Source: J Biomed Sci. 2009 May 6;16(1):46. doi: 10.1186/1423-0127-16-46 (PMC2698896; doi:10.1186/1423-0127-16-46)
Supplement: Additional file 4 — The lists of differentially expressed tags of PCK/AS, PAS/ASAC, PCK/CKAC. The details of the 186, 130 and 144 differentially expressed tags (P < 0.05) of the PCK/AS, PAS/ASAC, and PCK/CKAC. This table included the tag sequence, tag copies of different libraries, UniGene number and the gene description. [file 1423-0127-16-46-S4.xls]

## Sheet: Pck_as_186
Tag sequences	Count CK	Count AS	Count ASAC	Count CKAC	UniGene	Description
AAATAAAGTC	7	1	3	8	2163	Agrin
TACAAGACAA	17	7	8	20	5812	Alpha-spectrin 2
TGACCATATT	23	11	14	25	56603	Amine oxidase, copper containing 3
ATAGCTTTCT	39	19	34	48	2104	Amyloid beta (A4) precursor protein
AGACACTTCC	11	21	22	20	90546	Anxa2 calpactin I heavy chain
TGGGAGTAGG	0	5	0	1	13115	ATP-binding cassette, sub-family A (ABC1), member 2
TGCCTGCTCC	9	1	4	8	7405	Basophilic leukemia expressed protein BLES03
AAAATGCACA	32	44	34	55	2267	Beta defensin-2
GCTACTTCTG	26	44	46	27	1868	Beta-2 microglobulin
ACTGAAAAAA	9	2	3	7	18030	Bone morphogenetic protein 7
GTTGCATAAT	5	0	1	1	6249	Carnitine acetyltransferase
TGGACCTAGA	9	31	27	24	1997	Cathepsin H
TCCTATAAAG	30	45	30	33	22518	Caveolin
TAAGATTCTT	0	6	0	6	33807	Cct6a Chaperonin subunit 6a (zeta)
TTATGGAATT	12	1	7	6	6007	CD24 antigen
TGGAAAGTGA	1	20	12	4	103750	C-fos FBJ murine osteosarcoma viral oncogene homolog
TGTTTTGGGG	5	0	1	3	13788	Chsy1_predicted Carbohydrate (chondroitin) synthase 1
GCCAAGCCAT	2	9	7	6	36770	Clk1 CDC-like kinase 1
GGGTTCCCCT	9	1	2	6	74081	Col16a1 Procollagen, type XVI, alpha 1
GTGCTACTCC	8	1	2	1	53801	Col4a1 Procollagen, type IV, alpha 1
AAGGATGGGA	0	5	2	1	33787	Complement component 7
TTTGCACCTT	13	23	24	29	17145	Connective tissue growth factor
GTCCAGGAAA	5	0	4	6	22279	Cyclin D1
AGGAAAATTG	20	7	10	15	86651	Cytochrome P450, subfamily 4B, polypeptide 1
GGTCGAGGCA	0	6	0	1	11944	Cytokine receptor-like protein CYRL
TACAAAATAG	0	5	1	1	105855	Dennd2d_predicted DENN/MADD domain containing 2D
GCTCTGATAT	1	10	3	8	3285	Diazepam binding inhibitor
TGAGCTGGTC	1	17	16	4	98260	Dual specificity phosphatase 1
GGATATGTGG	2	26	8	3	9096	Early growth response 1
TCTCACCAAC	53	25	31	45	54384	Elastin
GTTCAGTTTC	2	8	10	4	114823	EST
TAAATAAAGC	10	2	2	8	12150	EST
TAAGGTTTTT	5	0	1	0	8299	EST
TATGGCTTTA	46	13	27	21	2943	EST
TGCTGAGTAT	0	6	3	0	203119	EST
TTCCATTGGT	7	1	4	6	11902	EST
TTGTCATCAA	5	0	1	4	13277	EST
ATCAAATGTA	8	1	0	4	22807	EST
CAGGCAAAAC	8	1	1	2	18922	EST
GAATTACCTG	0	5	0	0	153630	EST
GGAGGGGAAG	12	3	8	16	22772	EST
GGGGAAAAAA	1	8	0	0	16261	EST
GTAAGCAAAT	0	8	0	1	48933	EST
GTGTCGCATC	5	0	4	3	45804	EST
GATGTGGCTG	12	25	20	28	3910	Eukaryotic translation elongation factor 1 beta 2
TCTTGCCAGT	7	17	11	16	43300	Eukaryotic translation elongation factor 1 gamma
ATGCTCTGGA	6	17	11	8	6050	Fc receptor, IgG, low affinity III
TCAGGCTGCC	84	113	108	94	54447	Ferritin, heavy polypeptide 1
CATTTCAATA	5	0	3	4	1702	Fibrinogen, gamma polypeptide
GTAGCAGGTT	7	0	6	14	3896	FXYD domain-containing ion transport regulator 3
GGCTCAGCCT	8	17	11	21	84435	Glucose phosphate isomerase
CTTTTATTTT	5	0	2	2	25166	Glutathione S-transferase omega 1
ACAACTTCCT	12	2	6	4	98783	GM2 ganglioside activator protein
ATAACACATA	544	327	410	401	3658	GPCR family C, group 5, member C
ATTTGAAATA	30	15	12	18	3036	GTP-binding protein
GCCACTTAGG	2	8	2	12	12102	H13_predicted Histocompatibility 13
TCGTGGCCCC	8	1	2	7	11098	H2A histone family, member Y
ATTGTGATTG	12	33	21	21	36966	Hbb Beta-glo
GAATAATAAA	53	30	54	52	120392	Heat shock protein 8
CACGCCTCTC	276	148	122	186	107334	Hemoglobin alpha 2 chain
CTCAGATGCT	0	5	1	2	17691	Hermansky-Pudlak syndrome 1 homolog (human)
TAAATATTGG	0	5	1	1	5892	Hla-dmb major histocompatibility complex, class II, DM beta
AACCGCTTTT	35	58	54	58	2989	Homeobox only domain
CTGTGTAAAG	5	0	2	2	106287	Hypothetical protein MGC15854
TCAGAGGGAG	20	50	45	14	102149	Immunoglobulin heavy chain (alpha polypeptide)
TTACTAATTT	10	18	6	8	107335	Integral membrane protein 2B
GAAGGTTTTA	2	8	2	2	93714	Jun v-jun sarcoma virus 17 oncogene homolog (avian)
GCCCCCTTCC	0	8	3	1	15806	Jun-B oncogene
CCAAAGTCTT	0	7	4	3	44161	Lamin A
CGTTTGTCCG	12	3	1	6	774	Laminin, beta 2
GCCGTTCTTA	6	18	8	12	145166	lineage leukemia mRNA
CACACTAACC	288	407	442	499	2283	Lysozyme
TCCAAAAAAA	5	0	2	2	9910	Mapk9 stress activated protein kinase alpha II
ATCTCCTGTC	39	4	25	33	2379	Matrix gla protein
CTACTCGAAT	14	3	1	6	145219	Membrane-associated ring finger (C3HC4) 2
AGAGAGGCAG	64	36	43	73	12328	Mfap4 Microfibrillar-associated protein 4
ATAGAGGCAA	11	2	7	5	6961	Morf4l2 Mortality factor 4 like 2
TAAAATAAAA	1	7	6	4	6660	Mrpl52_predicted Mitochondrial ribosomal protein L52
GAATCCAACT	5	0	0	0	3377	Ndufb11_predicted NADH dehydrogenase (ubiquinone) 1 beta subcomplex, 11
ACAAAATAAA	10	2	3	4	21931	Nfe2l1_predicted Nuclear factor, erythroid derived 2,-like 1
TTGTCTTAAA	1	7	6	3	58420	Nfkbiz_predicted Nuclear factor of kappa light polypeptide gene enhancer in B-cells inhibitor, zeta
TAATAAGCTT	5	0	1	0		No match
TACACTAACC	1	11	2	9		No match
TACTGTCAAA	5	0	2	2		No match
TCCATAAAGA	0	8	4	3		No match
TGGGTGTCTA	2	13	4	3		No match
TTAATATTTG	0	5	1	1		No match
TTGCGACATT	6	0	1	2		No match
TTGTCTTAGA	4	13	14	1		No match
AAAGAAAAAA	5	0	2	0		No match
AATTAGAGCA	0	5	1	0		No match
ACCCGCCGGG	7	19	16	17		No match
ATACTGACAC	252	171	235	226		No match
ATTTGAGCAG	0	5	0	1		No match
CCGACGGGCG	3	11	7	11		No match
CTAACTAGTT	4	14	13	20		No match
CTAATATTGG	0	5	1	0		No match
CTGGGGCATC	11	3	9	10		No match
GGCAGCACA	5	0	1	1		No match
GAACATAATA	9	1	5	6		No match
GACTGACCCT	23	8	7	8		No match
GATGCCCCCC	85	27	34	126		No match
GCGCGCGTTT	5	0	3	2		No match
GTAGAGGCCG	10	1	10	15		No match
GTGAATTCGG	8	0	0	0		No match
GTGACCACGG	41	89	84	83		No match
TAGCTGAAAA	6	32	25	6	10000	Nuclear receptor subfamily 4, group A, member 1
GGGTTTTTAT	5	16	15	13	145410	Nuclease sensitive element binding protein 1
ATTGTGCAGA	1	7	6	1	266	Ornithine decarboxylase antizyme 1
TATTCATCAG	5	0	0	0	17321	Pantothenate kinase 4
CTTTGTTTTG	7	16	17	10	30616	Potassium large conductance calcium-activated channel, subfamily M, alpha member 1
CCCAATGGCC	17	1	15	8	128903	Procollagen, type VI, alpha 2
TACAATAAAC	11	2	5	3	7685	Progesterone receptor membrane component 2
ATGGCTTAAT	4	17	7	5	9459	Protein tyrosine phosphatase 4a1
GGAACAGAGG	10	28	18	11	3867	Putative ISG12(a) protein
TGGGGAGAAA	0	6	0	0	22509	Putative ISG12(b) protein
GCTTGCTTCC	5	0	5	4	1425	RAB7, member RAS oncogene family
TTGCTCTTCA	5	0	1	5	29825	Rasgef1a_predicted Rasgef1a
CTAATATTTG	41	109	98	48	82721	Rat Ig active kappa-chain mRNA VJC-region from immunocytoma IR2
GTTTTTTAAA	1	7	14	3	4224	Ribophorin I
AGGTCGGGTG	10	20	22	15	92211	Ribosomal protein L13A
AGGAGGCTAC	38	52	51	67	108039	Ribosomal protein L14
GCACGGGAAT	79	97	92	102	34429	Ribosomal protein L17
ATCCGAAAGA	2	8	4	4	36614	Ribosomal protein L28
AAGGAGATGG	13	3	15	8	1101	Ribosomal protein L31
GTTCGTGCCA	7	17	17	7	2812	Ribosomal protein L35a
CGGAAGGCGG	25	38	38	51	1439	Ribosomal protein L36
TCTTCTCACA	2	8	3	2	6172	Ribosomal protein L39
TTGGCTGCCC	10	18	15	16	36102	Ribosomal protein S14
CCGTGGGTGA	13	25	20	20	2139	Ribosomal protein S23
GGTAGCCACT	18	35	34	38	106034	Ribosomal protein S27a
CTAGTCTTTG	134	158	170	171	34942	Ribosomal protein S29
GGATTTGGCC	52	66	60	73	976	Ribosomal protein, large P2
TCCAATAAAG	94	142	151	126	973	Ribosomal protein, large, P1
TGCCTTCTGT	1	7	2	1	71224	Rras_predicted Harvey rat sarcoma oncogene, subgroup R
TTCCCTGTGA	3	11	11	2	39743	RT1 class Ib, locus Aw2
TAACATCTGC	6	67	43	7	6703	S100 calcium-binding protein A9 (calgranulin B)
TCAGCATTCA	2	8	7	5	18560	Secretory leukocyte protease inhibitor
TCAGTTTATT	14	4	6	11	3775	Serinc3 Serine incorporator 3
CCCAGTTTTC	35	49	41	42	107056	Similar to 60S ribosomal protein L26
CACCACTGTT	3	10	6	6	4192	Similar to 60S ribosomal protein L7a (Surfeit locus protein 3)
CTGTACAAGC	50	25	29	40	112831	Similar to AHNAK
TGTTGTTGAC	2	9	0	0	17667	Similar to ankyrin repeat domain 40
TTTTGTAACT	26	10	8	17	105888	Similar to claudin-18A1.2
CTAATAAATG	9	2	5	6	102247	Similar to DREV protein
CACCCACCTG	0	5	2	2	2863	Similar to EN-7 protein
TGGGAAATGA	7	17	17	7	4302	Similar to hypothetical protein CLONE24945
CTGTGTGATC	9	40	31	22	22047	Similar to hypothetical protein MGC6835
GCGCCTTCAA	1	7	3	3	162206	similar to Intercellular adhesion molecule-2 precursor
TGCTGCGAAA	4	12	19	16	22087	Similar to interferon induced transmembrane protein 2 like
TAAGCAAATC	0	6	7	3	11148	Similar to Leydig cell tumor 10 kd protein
TAACTGACAA	1	24	10	4	115549	Similar to Metallothionein-2 (MT-2) (Metallothionein-II)
TTGCTGTGTG	18	6	13	10	57349	Similar to microtubule-actin crosslinking factor
GTGTTTGTTC	9	2	4	6	1365	Similar to Mylk protein
CTGGCCTGAG	4	15	13	17	150983	Similar to NP_032607.1 antigen
TCTGAACAAA	1	7	1	1	22103	Similar to nucleoside diphosphate linked moiety X-type motif 9
GGAAGCCTCC	42	53	64	45	95653	Similar to osteoclast inhibitory lectin
TGAGGAACAA	5	0	5	0	138656	Similar to RIKEN cDNA 1110025F24
GCTGACTCTT	5	15	13	10	29476	Similar to RIKEN cDNA 2700055K07
TTTTTGTAAA	7	1	5	3	32236	Similar to RIKEN cDNA 4930570C03
GAGAAATAAA	5	0	1	2	819	Similar to SRD5A2L
AGACATACTG	7	0	1	2	3793	Similar to tensin
TGTGGTGGAG	1	7	3	2	74199	Similar to Ubiquitin carboxyl-terminal hydrolase 24
CAAATGTTTT	14	3	3	7	72459	Similar to Vinculin
TTCAAAAAAA	4	12	7	12	115424	Similarity to protein pir:A55388 (H.sapiens)
CCTCGGGGGC	5	0	4	6	40243	Similarity to protein pir:S34968 (M.musculus) S34968 fibulin, splice form D precursor - mouse
TTGACAACTG	7	1	4	3	15408	Similarity to protein ref:NP_057711.1
TTATTTATGA	13	3	3	8	98839	Similarity to tissue inhibitor of metalloproteinase 3 precursor;
TAGTTTTCCC	4	12	6	5	105052	Slfn2_predicted Schlafen 2
TGTTCAAAAA	7	1	4	7	116828	Spermatogenesis associated 5
TGCTCTTTAT	6	0	2	2	86009	Stard3nl STARD3 N-terminal like
CAAAAAATAG	6	14	3	9	1507	Sulfotransferase family 1A, phenol-preferring, member 1
TCCTCTAGAA	2	14	7	7	1952	Surfactant associated protein B
GAGTCCTTCC	5	0	3	0	33218	Syntaxin 4
TTTACAGGGG	5	0	0	3	36545	Tenascin XA
AAGCATAGAA	1	7	6	3	3578	Thioredoxin-like 2
TTGGTGAAGG	145	204	223	167	2605	Thymosin beta-4
TATTCAAATA	11	2	5	3	9954	Transforming growth factor, beta receptor II
TCATTGAACA	12	2	7	6	11349	Trans-golgi network protein 1
GGATGCCGGG	3	10	8	8	5950	Transketolase
TGGGTTGTCT	193	233	259	283	36610	Tumor protein, translationally-controlled 1
TTACTAACAC	5	0	1	1	13171	Tyrosine kinase receptor 1
TTGAAAAAAA	14	5	9	5	11330	Urate oxidase
AGGGGGAGGG	1	10	6	1	87679	Vascular early response gene protein
GTCCTGAGAG	2	16	12	9	82672	Vesicle-associated associated membrane protein 8
CAATTAAAAA	9	2	7	8	101044	Xbp1 X-box binding protein 1

## Sheet: Pas_asac_130
Tag	Count CK	Count AS	Count ASAC	Count CKAC	Unigene	Description
ATTACGGTGG	6	5	0	3	835	Akr1a1 aldo-keto reductase family 1, member A1
AGAGATTAAT	6	5	16	6	873	- Transcribed sequence with strong similarity to protein sp:O60493 (H.sapiens) SNX3_HUMAN Sorting nexin 3
AAGGAGATGG	13	3	15	8	1101	Rpl31 ribosomal protein L31
CTATTTTATT	5	2	9	6	1105	- LOC361732 similar to mitsugumin 23
TAACTTAAGC	6	1	7	1	1136	- LOC298792 similar to Yippee homolog (CGI-127)
TGCCTTATCC	11	4	11	4	1215	- LOC361762 LOC361762
TTCACAAAGG	1	1	7	5	1276	Psma5 proteasome (prosome, macropain) subunit, alpha type 5
GCTTGCTTCC	5	0	5	4	1425	Rab7 RAB7, member RAS oncogene family
CAAAAAATAG	6	14	3	9	1507	Sult1a1 sulfotransferase family 1A, phenol-preferring, member 1
CTTTAATGGA	3	5	17	7	1617	Psma2 proteasome (prosome, macropain) subunit, alpha type 2
ATAGCTTTCT	39	19	34	48	2104	App amyloid beta (A4) precursor protein
GCTGTTCAAA	2	0	6	3	2141	Ube1c ubiquitin-activating enzyme E1C
GGCAAGCCCC	35	26	60	59	2262	Rpl10a ribosomal protein L10A
ATCTCCTGTC	39	4	25	33	2379	Mgp matrix Gla protein
GGATCACAGA	1	0	7	0	2472	- LOC316384 similar to serum deprivation response
TGTAATAAAG	11	7	1	6	2502	Ywhaq tyrosine 3-monooxygenase/tryptophan 5-monooxygenase activation protein, theta polypeptide
AGCCTGGCTT	3	0	5	0	2631	- LOC291818 similar to Hypothetical protein CGI-128 homolog
TACCCTCACA	15	15	28	23	2660	Rpl6 ribosomal protein L6
GGCAGGGATC	3	0	6	2	2773	Ppp1r14b protein phosphatase 1, regulatory (inhibitor) 5 subunit 14B
CAGAGTTTCC	1	1	7	3	3036	Gnai2 GTP-binding protein (G-alpha-i2)
TGTATACAAA	5	3	9	3	3119	TOM22 TOM22 protein
GCTCTGATAT	1	10	3	8	3285	Dbi diazepam binding inhibitor
CCAGTCCTGG	1	6	0	4	3357	Atp5g1 ATP synthase, H transporting, mitochondrial F0 complex, subunit c, isoform 1
AAGCCTTGCT	2	0	5	3	3360	Grb2 growth factor receptor bound protein 2
GCCGTTCTTA	6	18	8	12	3620	- LOC361285 similar to AF-10 protein
TATCCAAACA	5	9	3	5	3655	- LOC306640 similar to pyruvate dehydrogenase
ATAACACATA	544	327	410	401	3658	- LOC287805 similar to retinoic acid inducible protein 3
TGTGCAGTGA	11	7	25	17	3781	- LOC290555 similar to signal peptidase 12kDa
TATGGCTTTA	46	13	27	21	3793	similar to tensin
GTAGCAGGTT	7	0	6	14	3896	Fxyd3 FXYD domain-containing ion transport regulator 3
AAGATGGCTC	66	48	76	71	3926	Sftpc surfactant associated protein C
GCCAAGGGTC	6	1	8	1	3973	Rpl29 ribosomal protein L29
GCACTTGCTG	9	3	10	13	3996	- Transcribed sequence with strong similarity to protein sp:O15243 (H.sapiens) OBRG_HUMAN Leptin receptor gene-related protein
TGATGTGGAA	2	0	5	1	4143	Ppm1b protein phosphatase 1B, magnesium dependent, beta isoform
GGATGGTCAA	11	4	11	18	4199	- LOC301124 similar to QIL1
CAGATCTTCG	5	1	9	7	4300	Uba52 ubiquitin A-52 residue ribosomal protein fusion product 1
CTGCAGCCTG	0	3	10	5	5782	Stx5a syntaxin 5a
TTGCCTGTAT	0	0	5	0	5996	Tceb1 elongation factor SIII p15 subunit
TTATGGAATT	12	1	7	6	6007	Cd24 CD24 antigen
TAACATCTGC	6	67	43	7	6703	S100a9 S100 calcium-binding protein A9 (calgranulin B)
AAGATCTCCA	0	0	5	0	8019	Ccl5 chemokine (C-C motif) ligand 5
TGGAAATGAC	13	12	3	22	8273	Bcat1 branched chain aminotransferase 1, cytosolic
TTTAACTATA	2	6	0	1	8301	- Transcribed sequences
GGATATGTGG	2	26	8	3	9096	Egr1 early growth response 1
TCTTCTGCTC	5	9	3	3	9435	- LOC311163 similar to mKIAA0384 protein
ATGGCTTAAT	4	17	7	5	9459	Ptp4a1 protein tyrosine phosphatase 4a1
TACTTCCTGG	12	11	22	11	9486	Fasn fatty acid synthase
CTTGGGCACC	2	0	5	0	9796	Rgs12 regulator of G-protein signaling 12
GAAGGCAATA	13	19	8	9	9938	steroid 5-alpha-reductase 2
GCCTGTCATT	0	0	6	2	9980	F3 coagulation factor 3
TTGTATCGAC	14	19	8	14	11202	Calcrl calcitonin receptor-like
CACCCAGTCA	1	0	6	3	11208	Dgkz diacylglycerol kinase zeta
GAATGATAGG	21	19	32	21	11343	Sftpa1 surfactant, pulmonary-associated protein A1
ATTTGACTGT	6	7	0	4	11385	Myh9 myosin, heavy polypeptide 9
GTATTGGCCT	5	1	9	7	11839	- LOC306197 similar to transmembrane 9 superfamily member 2
ATGTTAAAAA	8	14	5	15	11854	Hnrpk heterogeneous nuclear ribonucleoprotein K
CCCAATGGCC	17	1	15	8	11889	- LOC361821 similar to procollagen, type VI, alpha 2
GGTCGAGGCA	0	6	0	1	11944	Cyrl cytokine receptor-like protein CYRL
GCCACTTAGG	2	8	2	12	12102	- LOC311545 similar to histocompatibility 13; presenilin-like protein 3
TGGGAGTAGG	0	5	0	1	13115	Abca2 ATP-binding cassette, sub-family A (ABC1), member 2
AATCTGACTC	2	0	7	1	13816	- LOC361729 similar to hypothetical protein MGC20446
TGCAGGCGAC	5	7	1	3	15712	- LOC299617 similar to cDNA sequence BC005632
GGGGAAAAAA	1	8	0	0	16261	- Transcribed sequences
TAGGAGATTT	3	0	5	5	16293	- Transcribed sequence with moderate similarity to protein sp:Q13586 (H.sapiens) STM1_HUMAN Stromal interaction molecule 1 precursor
TGACTATTAA	66	70	43	75	16666	- LOC287803 similar to tweety homolog 2
TGTTGTTGAC	2	9	0	0	17667	- LOC360603 similar to hypothetical protein MGC15396
ATTAATCCTA	2	5	13	4	19272	Plunc palate, lung, and nasal epithelium expressed transcript
TCTGAACAAA	1	7	1	1	22103	- LOC305149 similar to nudix (nucleoside diphosphate linked moiety X)-type motif 9
TGGGGAGAAA	0	6	0	0	22509	isg12(b) putative ISG12(b) protein
TCCTATAAAG	30	45	30	33	22518	Cav caveolin
TAACAGTCCT	3	0	5	5	24554	Kras2 Kirsten rat sarcoma viral oncogene homologue 2 (active)
CTGAATAAAC	6	5	0	1	24876	- LOC288526 similar to DNA segment on chromosome X and Y (unique) 155 expressed sequence; DNA segment, single copy, homologous on X and Y, expressed probes; Pseudoautosomal gene XE7 (Y chromosome)
GTGAAATCAA	2	6	0	6	24948	Ncor1 nuclear receptor co-repressor 1
AAAGATGTGC	1	0	5	1	26948	- LOC314759 similar to novel cell death-regulatory protein GRIM19
TTACCCTTGA	11	4	12	12	27333	- Transcribed sequences
CTCTGAAAAG	6	6	19	9	29777	Txn thioredoxin
TTTCTGTATG	4	7	1	3	29857	H3f3b H3 histone, family 3B
TAAGATTCTT	0	6	0	6	33807	- LOC288620 similar to CCT (chaperonin containing TCP-1) zeta subunit
GCAGAGTGCG	0	0	8	4	34341	Rps6 ribosomal protein S6
AGCAAAAAAA	7	8	0	7	34493	- Transcribed sequence with weak similarity to protein ref:NP_005484.1 (H.sapiens) RAN binding protein 9; novel centrosomal protein RanBPM; ran binding protein, centrosomal [Homo sapiens]
TTGCTTTTGG	6	3	10	2	35935	Arf4 ADP-ribosylation factor 4
AGTCTATTTG	3	0	5	1	37716	- LOC295284 similar to RNA-binding protein 8A (RNA binding motif protein 8A) (Ribonucleoprotein RBM8A) (RNA-binding protein Y14) (Binder of OVCA1-1) (BOV-1)
TGAGGAACAA	5	0	5	0	40233	- LOC287063 similar to RIKEN cDNA 1110025F24
GAATTACCTG	0	5	0	0	41848	- Transcribed sequences
GAATAACTTA	6	3	9	6	52078	Xrcc5 X-ray repair complementing defective repair in Chinese hamster cells 5
GTTGTGATTT	2	5	0	3	52785	- LOC289752 similar to RNA-binding protein EWS
ACTCCCCGGA	2	7	1	3	65038	- LOC299610 similar to Polr2e protein
CTTCTTTGTC	1	6	0	1	66798	- Transcribed sequences
TAACTAGTGT	1	0	5	3	78049	- LOC304799 similar to protein phosphatase 1, regulatory (inhibitor) subunit 15B
GGATCTGTCC	1	0	7	2	82724	- LOC298103 similar to ATPase, H transporting, V1 subunit G isoform 1; ATPase, H transporting, lysosomal (vacuolar proton pump); ATPase, H transporting, lysosomal 13kD, V1 subunit G isoform 1; lysosomal 13kDa
GCCTAATGTA	52	52	77	60	83200	Rpl21 ribosomal protein L21
TTAAAAAAAA	50	35	52	58	88300	Gja5 gap junction membrane channel protein alpha 5
TTGATAACCA	8	12	4	5	90166	Ptprc protein tyrosine phosphatase, receptor type, C
GAAGGTTTTA	2	8	2	2	93714	Jun v-jun sarcoma virus 17 oncogene homolog (avian)
CACCGATCGC	1	3	9	6	95169	- Transcribed sequence with strong similarity to protein ref:NP_057512.1 (H.sapiens) NESH protein [Homo sapiens]
AACAAAATTA	8	9	3	9	95176	- LOC300857 similar to RIKEN cDNA 2010200I23
GAACATTGCA	14	11	3	12	98989	Sparc secreted acidic cysteine rich glycoprotein
CTGAATGCTC	4	9	3	2	101608	- Transcribed sequence with weak similarity to protein prf:2208327A (H.sapiens) 2208327A pp52/S37 gene [Homo sapiens]
ATTGTGATTG	12	33	21	21	102461	Hbb hemoglobin beta chain complex
ATAACTGAGT	3	0	6	2	103276	Eif4g2 eukaryotic translation initiation factor 4 gamma, 2
CTGGTGGGGA	4	7	0	5	104990	- LOC299732 similar to Leukotriene A-4 hydrolase (LTA-4 hydrolase) (Leukotriene A(4) hydrolase)
CATCTGCTTC	36	22	37	41	105613	- R.norvegicus H1SHR mRNA
TCAGGCATTT	1	5	0	4	105979	- Transcribed sequence with strong similarity to protein ref:NP_112243.1 (H.sapiens) small GTP-binding protein [Homo sapiens]
AATGCTGTGG	1	5	0	3	106209	- LOC312679 similar to interleukin 17 receptor
CACGCCTCTC	276	148	122	186	107334	Hba1 hemoglobin, alpha 1
TTACTAATTT	10	18	6	8	107335	- LOC290364 similar to E25B protein
GGTTGTATGC	1	0	5	1	108216	Cdig2 Cdig2 protein
GTGCTGGACC	5	3	10	2	109376	Psme2 protease (prosome, macropain) 28 subunit, beta
TAACTGACAA	1	24	10	4	115549	- Transcribed sequence with moderate similarity to protein sp:P04732 (H.sapiens) MT1E_HUMAN METALLOTHIONEIN-IE
TAAATGAATA	2	5	0	2	116613	- Transcribed sequences
GAATAATAAA	53	30	54	52	120392	Hspa8 heat shock protein 8
ATACTGACAC	252	171	235	226
GTAAGCAAAT	0	8	0	1
GTAGAGGCCG	10	1	10	15
TACACTAACC	1	11	2	9
GCGAGGAACA	3	4	14	5
GGATGCATTT	12	8	1	4
TGGGTGTCTA	2	13	4	3
AGTTTTTGCC	1	0	6	0
GTGGATGATT	3	1	8	0
CTAACACATA	7	10	3	6
CTAAGTGGCA	4	0	5	5
TAGAAGAATG	1	0	5	0
CAGAGCAAAT	2	7	1	0
AATCGGAGGC	39	27	43	34
ATTTGAGCAG	0	5	0	1
TCTGTATAGA	3	5	0	0
TACTGACTAA	9	4	11	14
AATTCGAGCA	3	3	9	2
CTGGGGCATC	11	3	9	10

## Sheet: Pck_as_144
Tag	Count CK	Count AS	Count ASAC	Count CKAC	Unigene	Description
TTTCAGCAGT	1	4	2	7	47	Hprt hypoxanthine guanine phosphoribosyl transferase
CGGAAGGCGG	25	38	38	51	1439	Rpl36 ribosomal protein L36
GATTGTCTTG	2	1	3	15	1464	- LOC299104 similar to 25 kDa FK506-binding protein
GCGTCTGCTC	0	2	0	5	1677	Gpr56 G protein-coupled receptor 56
CCTTTGAATA	10	8	11	3	1838	Clic5 chloride intracellular channel 5
TCTTCTAGAA	33	12	16	15	1952	Sftpb surfactant, pulmonary-associated protein B
TGGACCTAGA	9	31	27	24	1997	Ctsh cathepsin H
GGCAAGCCCC	35	26	60	59	2262	Rpl10a ribosomal protein L10A
AAAATGCACA	32	44	34	55	2267	Defb2 beta defensin-2
CACACTAACC	288	407	442	499	2283	Lyz lysozyme
CAACTACACA	0	0	2	10	2564	- Transcribed sequences
TGTAATGTGT	3	3	3	14	2589	Cdo1 cytosolic cysteine dioxygenase 1
TGAGCTCTGG	0	1	2	10	2694	Mcam l-gicerin
TGGTCTGAAA	1	1	3	9	2722	- LOC315642 similar to 60S RIBOSOMAL PROTEIN L27A
AGGACACCGC	1	4	5	9	2759	- LOC315707 similar to Tyrosine-protein kinase CSK (C-SRC kinase)
CTGTCCTTTC	0	1	0	5	2776	Becn1 beclin 1 (coiled-coil, myosin-like BCL2-interacting protein)
AACCGCTTTT	35	58	54	58	2989	GIIg15b global ischemia induced protein GIIG15B
ATTTGAAATA	30	15	12	18	3036	Gnai2 GTP-binding protein (G-alpha-i2)
CTGGTAAAAT	5	1	1	0	3264	Ssr3 TRAP-complex gamma subunit
GCTCTGATAT	1	10	3	8	3285	Dbi diazepam binding inhibitor
TTGCATTCCC	16	14	8	5	3321	- Transcribed sequence with weak similarity to protein sp:Q16553 (H.sapiens) LY6E_HUMAN Lymphocyte antigen Ly-6E precursor
GAATCCAACT	5	0	0	0	3377	- LOC299310 similar to neuronal protein 15.6
GAAACCGTTA	5	3	4	0	3510	- Transcribed sequences
ATAACACATA	544	327	410	401	3658	- LOC287805 similar to retinoic acid inducible protein 3
TATGGCTTTA	46	13	27	21	3793	similar to tensin
GATGTGGCTG	12	25	20	28	3910	- LOC363241 similar to eukaryotic translation elongation factor 1 beta 2
TTTTTTTGTG	6	4	2	0	4108	Ppp2r1a protein phosphatase 2 (formerly 2A), regulatory subunit A (PR 65), alpha isoform
TTGAGCGACA	1	1	5	8	4223	Dkc1 dyskeratosis congenita 1, dyskerin
CTCTCTGAAT	2	0	4	9	5106	Hmgcs1 3-hydroxy-3-methylglutaryl-Coenzyme A synthase 1
CTGCAGCCTG	0	3	10	5	5782	Stx5a syntaxin 5a
TTCAATATTA	9	9	7	2	6387	- Transcribed sequences
AGCCTGGAAA	0	0	1	6	6606	- LOC300036 similar to MHC class I tum- transplantation antigen
ACCTTAAACC	7	2	1	1	6660	- LOC361037 similar to mitochondrial ribosomal protein L52 CG1577-PA
TACAATAAAC	11	2	5	3	7685	- LOC361940 similar to 4631434O19Rik protein
TGGTCCTTCC	7	4	1	1	8180	Neuronal regeneration related protein
TAAGGTTTTT	5	0	1	0	8299	- Transcribed sequences
TATGTCAAGC	7	10	11	23	8400	Rps12 ribosomal protein S12
GGTGGGACAC	2	1	1	9	8509	Tmp21 integral membrane protein Tmp21-I (p23)
TACATTTTCA	6	9	8	16	8527	- Transcribed sequence with strong similarity to protein pir:S55054 (H.sapiens) S55054 Sm protein G - human
CTGTCATTTG	2	7	8	11	9002	- LOC361814 similar to Splicing factor, arginine/serine-rich 3 (Pre-mRNA splicing factor SRP20) (X16 protein)
GGAAAAAATA	0	1	1	5	9406	- LOC309259 similar to mage-g1
CTGAGTAAAC	0	1	2	8	9829	Ager advanced glycosylation end product-specific receptor
TATTCAAATA	11	2	5	3	9954	Tgfbr2 transforming growth factor, beta receptor II
GCAGGGTTTT	0	0	3	5	10293	Lrpap1 low density lipoprotein receptor-related protein associated protein 1
GAATATCGGA	3	5	8	13	10696	Pspla1 phosphatidylserine-specific phospholipase A1
TTGAAAAAAA	14	5	9	5	11330	Uox urate oxidase
ATACGAACTG	93	77	97	134	11343	Sftpa1 surfactant, pulmonary-associated protein A1
GATCAGATGG	6	1	3	0	11540	- LOC289144 similar to calcyclin binding protein
TTAATTTGTT	5	2	2	0	11763	Smc1l1 SMC-like 1 (yeast)
TGGGGCAGGC	6	4	3	0	11887	- Transcribed sequence with strong similarity to protein ref:NP_080275.1 (M.musculus) RIKEN cDNA 2610110L04 [Mus musculus]
CCCAATGGCC	17	1	15	8	11889	- LOC361821 similar to procollagen, type VI, alpha 2
GCCACTTAGG	2	8	2	12	12102	- LOC311545 similar to histocompatibility 13; presenilin-like protein 3
TTTGTGGGAT	7	13	7	1	12550	Nfkbia nuclear factor of kappa light chain gene enhancer in B-cells inhibitor, alpha
TTTTAAAAGC	0	3	1	5	13322	- LOC306542 similar to RNA polymerase III transcription initiation factor BRF2
GATCTTTCCC	0	0	3	5	13589	- LOC287710 similar to polymerase I-transcript release factor; PTRF
CCAACAAGAA	37	24	27	24	13685	Tetraspanin 7
TCCTTGTTTA	1	4	2	7	14866	- Transcribed sequences
GCTCCGTGGC	6	7	4	0	15842	- LOC362456 similar to GDP-dissociation inhibitor
TCTGGCTCCT	10	7	8	2	17033	- LOC300996 similar to RNA binding motif protein 5
TTTGCACCTT	13	23	24	29	17145	Ctgf connective tissue growth factor
TATTCATCAG	5	0	0	0	17321	Pank4 pantothenate kinase 4
ATTTGATATT	0	2	0	5	18892	- Transcribed sequence with moderate similarity to protein sp:P00722 (E. coli) BGAL_ECOLI Beta-galactosidase
TTCAAAAAAA	4	12	7	12	19267	Pecr perosisomal 2-enoyl-CoA reductase
CTGTGTGATC	9	40	31	22	22047	- Transcribed sequence with weak similarity to protein pir:T46271 (H.sapiens) T46271 hypothetical protein DKFZp564P1263.1 - human
TGCTGCGAAA	4	12	19	16	22087	- LOC293618 similar to interferon induced transmembrane protein 2 like; interferon induced transmembrane protein like 2 (human); interferon induced transmembrane protein 2 like (human)
TCGCTGTGTA	0	1	0	5	23906	- LOC361305 similar to T-cell activation WD repeat protein
TTTGATTAAA	7	3	2	1	25124	- Rat insulin-like growth factor I mRNA, 3' end of mRNA
CCCTTGGAAT	5	1	0	0	25717	RT1-Ba RT1 class II, locus Ba
GACTGAACCC	0	1	0	5	25727	- Transcribed sequence with moderate similarity to protein sp:P00722 (E. coli) BGAL_ECOLI Beta-galactosidase
TGTACTCAAT	6	7	12	15	25771	Hnrpa1 heterogeneous nuclear ribonucleoprotein A1
GTTCTTCCGT	2	5	7	10	29258	Atp5g2 ATP synthase, H transporting, mitochondrial F0 complex, subunit c (subunit 9), isoform 2
TATGAAATTT	1	0	2	8	29782	Fh1 fumarate hydratase 1
GGAAAAGAAG	1	6	4	7	32080	Aif1 allograft inflammatory factor 1
GAGTCCTTCC	5	0	3	0	33218	Stx4a syntaxin 4
TAAGATTCTT	0	6	0	6	33807	- LOC288620 similar to CCT (chaperonin containing TCP-1) zeta subunit
TGGGTTGTCT	193	233	259	283	36610	Tpt1 tumor protein, translationally-controlled 1
TATAGAGAAA	1	4	0	9	36797	HECT domain containing 1
TCTAAATAAA	5	1	1	0	37427	Tceb3 transcription elongation factor B (SIII), polypeptide 3
CCTCTCAAGG	14	15	10	6	40119	Ly6c Ly6-C antigen gene
ATGAAATCAA	197	186	180	267	40171	Rps4x ribosomal protein S4, X-linked
TGAGGAACAA	5	0	5	0	40233	- LOC287063 similar to RIKEN cDNA 1110025F24
GATTAAATAA	5	2	3	0	40420	- LOC292766 similar to proteasome 26S non-ATPase subunit 8
TGCTGGACAT	9	3	6	2	41063	SREBP-2 sterol regulatory element binding protein 2
TTAAGCACTT	0	1	0	6	44465	Cmklr1 chemokine-like receptor 1
CAGAAAGATA	8	2	1	1	50677	- LOC314336 similar to DEAD-box protein abstrakt homolog
GTGCTACTCC	8	1	2	1	53801	- LOC290905 similar to collagen alpha 1(IV) chain precursor - mouse
GACTCGAGCC	10	4	3	3	54541	Scn6a sodium channel, voltage-gated, type 6, alpha polypeptide
AGAAAAAAAA	3	3	5	11	55036	Ciliary neurotrophic factor receptor
TGGAAGCTGA	0	1	3	15	55487	Gnb2l1 guanine nucleotide binding protein, beta polypeptide 2-like 1
TTGATTTTTT	8	15	21	21	59630	Transmembrane and coiled-coil domains 3
CCTTCTCAGA	8	7	6	1	61687	Ppap2a phosphatidate phosphohydrolase type 2a
GTGACGTCCT	7	6	7	1	65477	Lfng lunatic fringe gene homolog (Drosophila)
TACTATTTAT	6	2	0	0	71377	- LOC298573 similar to eukaryotic translation initiation factor 4 gamma, 3
GTCCCAAGGA	7	5	6	1	80835	Dci dodecenoyl-coenzyme A delta isomerase
GTCCTGAGAG	2	16	12	9	82672	Vamp8 vesicle-associated membrane protein 8 (endobrevin)
AAGACAGCTG	6	10	12	16	83667	RT1-Aw2 RT1 class Ib, locus Aw2
GGCTCAGCCT	8	17	11	21	84435	Gpi glucose phosphate isomerase
TTGAGCCAGC	6	1	0	0	92643	Marta1 MAP2 RNA trans-acting protein MARTA1
TGCGAATGAT	18	10	12	7	93479	- LOC301563 similar to RIKEN cDNA 5230400G24
GTGAAGGCGG	24	30	39	46	94935	Rps3a ribosomal protein S3a
CCCTGAGTCC	7	5	11	19	94978	Actb actin, beta
GCACCTCTTA	7	2	2	1	95170	- LOC361522 similar to EIB-55kDa associated protein 5
TTCAATGGTG	0	2	3	5	98380	Pgpep1 pyroglutamyl-peptidase I
TCTACAAGAA	8	9	14	1	98667	Heat shock protein 90kDa alpha (cytosolic), class B member 1
GTGAGTAGTG	6	3	2	0	98685	Tdg thymine-DNA glycosylase
ACAACTTCCT	12	2	6	4	98783	Gm2a GM2 ganglioside activator protein
AGCCATCCCT	44	32	38	30	98846	Fga fibrinogen, alpha polypeptide
GAAAATAAAA	10	4	6	3	100627	Fibronectin type III domain containing 3a
ACCAGCTTCC	5	1	4	0	101762	- LOC292949 similar to p53 apoptosis-associated target
GCTGAATGTC	13	7	9	5	102005	- LOC287212 similar to hypothetical protein FLJ31951
CCCTGATTTT	10	3	5	3	103276	Eif4g2 eukaryotic translation initiation factor 4 gamma, 2
GGCTTTACCC	18	15	19	6	104607	- LOC287444 similar to Eukaryotic translation initiation factor 5A (eIF-5A) (eIF-4D) (Rev-binding factor)
GAGTGATCCT	7	4	2	1	104649	- LOC290923 similar to N(4)-(beta-N-acetylglucosaminyl)-L-asparaginase precursor (Glycosylasparaginase) (Aspartylglucosaminidase) (N4-(N-acetyl-beta-glucosaminyl)-L-asparagine amidase) (AGA)
GAGGGAGAGG	3	2	5	11	105953	- LOC315326 similar to Tenc1 protein
GGTAGCCACT	18	35	34	38	106034	Rps27a ribosomal protein S27a
CACGCCTCTC	276	148	122	186	107334	Hba1 hemoglobin, alpha 1
CAACCGTCAT	1	1	2	9	108012	Laptm4a lysosomal-associated protein transmembrane 4 alpha
AGGAGGCTAC	38	52	51	67	108039	Rpl14 ribosomal protein L14
GAAATAACGG	10	7	5	1	108127	Pgk1 phosphoglycerate kinase 1
CCCGTGTGCT	2	2	2	9	109735	Rps9 ribosomal protein S9
TTCAGGTGGT	9	3	3	2	114499	- Transcribed sequences
GAAACAACCC	7	0	2	0	123755	- LRRGT00170 mRNA, complete cds
GTGACCACGG	41	89	84	83
CTAACTAGTT	4	14	13	20
GACTGACCCT	23	8	7	8
GTGAATTCGG	8	0	0	0
CTGGCCTGAG	4	15	13	17
GATGCCCCCC	85	27	34	126
TACACTAACC	1	11	2	9
GTTCAGGGTC	0	1	2	6
CACCAGGGTG	0	0	1	6
ATACTGACAC	252	171	235	226
CCGACGGGCG	3	11	7	11
AAAGAAAAAA	5	0	2	0
GGATTCGAGC	5	6	4	0
TAATAAGCTT	5	0	1	0
GGATGCATTT	12	8	1	4
CTTTTATAAG	0	1	2	5
CGAAGTGAAA	0	3	2	5
AAAAATCATC	0	0	0	5
TAAATTCGAT	0	0	0	5
CAGAGGTCCT	1	2	6	7
ACCCGCCGGG	7	19	16	17
CTACTCGAAT	14	3	1	6
