# Supplementary material for: Use of serial analysis of gene expression to reveal the specific regulation of gene expression profile in asthmatic rats treated by acupuncture
Source: J Biomed Sci. 2009 May 6;16(1):46. doi: 10.1186/1423-0127-16-46 (PMC2698896; doi:10.1186/1423-0127-16-46)
Supplement: Additional file 5 — The gene lists of DAVID gene functional classification of PCK/AS, PAS/ASAC, PCK/CKAC. The complete gene lists of 6 functional groups with enrichment scores equal to or higher than 1 were shown for the Figure 4. [file 1423-0127-16-46-S5.xls]

## Sheet: DAVID_Pck_as
Enrichment Score	Term	unigene	annotation
3.24	Cellular process	Rn.33787	complement component 7
		Rn.43300	eukaryotic translation elongation factor 1 gamma
		Rn.266	ornithine decarboxylase antizyme 1
		Rn.101044	x-box binding protein 1
		Rn.98839	synapsin iii
		Rn.6961	morf-related gene x
		Rn.36614	ribosomal protein l28
		Rn.87679	vascular early response gene protein
		Rn.1952	surfactant associated protein b
		Rn.21931	nuclear factor, erythroid derived 2,-like 1 (predicted)
		Rn.9096	early growth response 1
		Rn.36610	tumor protein, translationally-controlled 1
		Rn.128903	procollagen, type vi, alpha 2
		Rn.36966	beta-glo
		Rn.103750	fbj murine osteosarcoma viral oncogene homolog
		Rn.17145	connective tissue growth factor
		Rn.86651	cytochrome p450, family 4, subfamily b, polypeptide 1
		Rn.56603	amine oxidase, copper containing 3
		Rn.112831	ahnak nucleoprotein (desmoyokin)
		Rn.3036	guanine nucleotide binding protein, alpha inhibiting 2
		Rn.6703	s100 calcium binding protein a9 (calgranulin b)
		Rn.1439	ribosomal protein l36
		Rn.22087	interferon induced transmembrane protein 1 (predicted)
		Rn.2139	ribosomal protein s23
		Rn.98783	gm2 ganglioside activator protein
		Rn.3578	thioredoxin-like 2
		Rn.44161	lamin a
		Rn.9459	protein tyrosine phosphatase 4a1
		Rn.6249	carnitine acetyltransferase
		Rn.22279	cyclin d1
		Rn.3285	diazepam binding inhibitor
		Rn.33807	chaperonin subunit 6a (zeta)
		Rn.36770	cdc-like kinase 1
		Rn.93714	jun oncogene
		Rn.1702	fibrinogen, gamma polypeptide
		Rn.102149	immunoglobulin heavy chain (alpha polypeptide)
		Rn.12328	microfibrillar-associated protein 4
		Rn.58420	similar to molecule possessing ankyrin-repeats induced by lipopolysaccharide; ikappab-zeta (predicted)
		Rn.105052	schlafen 2 (predicted)
		Rn.17691	hermansky-pudlak syndrome 1 homolog (human)
		Rn.92211	ribosomal protein l13a
		Rn.1425	rab7, member ras oncogene family
		Rn.54384	elastin
		Rn.6050	fc receptor, igg, low affinity iii
		Rn.13788	carbohydrate (chondroitin) synthase 1 (predicted)
		Rn.2104	amyloid beta (a4) precursor protein
		Rn.71224	harvey rat sarcoma oncogene, subgroup r (predicted)
		Rn.36545	cytochrome p450, subfamily 21a, polypeptide 1
		Rn.34942	ribosomal protein s29
		Rn.15806	jun-b oncogene
		Rn.107334	hemoglobin alpha, adult chain 1
		Rn.6172	ribosomal protein l39
		Rn.13171	tyrosine kinase with immunoglobulin-like and egf-like domains 1
		Rn.98260	dual specificity phosphatase 1
		Rn.5892	major histocompatibility complex, class ii, dm beta
		Rn.2605	thymosin, beta 4
		Rn.30616	potassium large conductance calcium-activated channel, subfamily m, alpha member 1
		Rn.11098	h2a histone family, member y
		Rn.84435	glucose phosphate isomerase
		Rn.22518	caveolin
		Rn.3910	eukaryotic translation elongation factor 1 beta 2 (predicted)
		Rn.3775	tumor differentially expressed 1
		Rn.13115	atp-binding cassette, sub-family a (abc1), member 2
		Rn.2812	ribosomal protein l35a
		Rn.11330	urate oxidase
		Rn.18030	bone morphogenetic protein 7
		Rn.22103	nudix #NAME? motif 9
		Rn.1997	cathepsin h
		Rn.774	laminin, beta 2
		Rn.4224	ribophorin i
		Rn.3896	fxyd domain-containing ion transport regulator 3
		Rn.3658	g protein-coupled receptor, family c, group 5, member c
		Rn.10000	nuclear receptor subfamily 4, group a, member 1
		Rn.11349	trans-golgi network protein 1
		Rn.1507	sulfotransferase family 1a, phenol-preferring, member 1
		Rn.2379	matrix gla protein
		Rn.25166	glutathione s-transferase omega 1
		Rn.36102	ribosomal protein s14
		Rn.6007	cd24 antigen
		Rn.2863	ras-related c3 botulinum substrate 2
		Rn.973	ribosomal protein, large, p1
		Rn.72459	vinculin (predicted)
		Rn.145219	similar to 9530046h09rik protein
		Rn.108039	ribosomal protein l14
		Rn.90546	annexin a2
		Rn.2163	agrin
		Rn.976	ribosomal protein, large p2
		Rn.1101	ribosomal protein l31
		Rn.9954	transforming growth factor, beta receptor ii
		Rn.9910	mitogen-activated protein kinase 9
		Rn.2283	lysozyme
		Rn.105888	similar to claudin-18a1.2
		Rn.54447	ferritin, heavy polypeptide 1
		Rn.53801	procollagen, type iv, alpha 1
		Rn.120392	heat shock protein 8
		Rn.32236	histone deacetylase 7
		Rn.33218	syntaxin 4a (placental)
		Rn.74081	procollagen, type xvi, alpha 1
		Rn.34429	ribosomal protein l17
		Rn.107335	integral membrane protein 2b
		Rn.106034	ribosomal protein s27a
2.4	Immune response	Rn.103750	fbj murine osteosarcoma viral oncogene homolog
		Rn.56603	amine oxidase, copper containing 3
		Rn.58420	similar to molecule possessing ankyrin-repeats induced by lipopolysaccharide; ikappab-zeta (predicted)
		Rn.6007	cd24 antigen
		Rn.1868	beta-2 microglobulin
		Rn.2283	lysozyme
		Rn.101044	x-box binding protein 1
		Rn.6703	s100 calcium binding protein a9 (calgranulin b)
		Rn.87679	vascular early response gene protein
		Rn.54447	ferritin, heavy polypeptide 1
		Rn.5892	major histocompatibility complex, class ii, dm beta
		Rn.32236	histone deacetylase 7
		Rn.6050	fc receptor, igg, low affinity iii
		Rn.21931	nuclear factor, erythroid derived 2,-like 1 (predicted)
		Rn.1702	fibrinogen, gamma polypeptide
		Rn.9096	early growth response 1
1.13	Cell migration	Rn.2605	thymosin, beta 4
		Rn.17145	connective tissue growth factor
		Rn.6050	fc receptor, igg, low affinity iii
		Rn.2104	amyloid beta (a4) precursor protein
		Rn.13171	tyrosine kinase with immunoglobulin-like and egf-like domains 1
		Rn.18030	bone morphogenetic protein 7
		Rn.72459	vinculin (predicted)
1.12	Cell differentiation	Rn.17145	connective tissue growth factor
		Rn.22279	cyclin d1
		Rn.9954	transforming growth factor, beta receptor ii
		Rn.2379	matrix gla protein
		Rn.6007	cd24 antigen
		Rn.13171	tyrosine kinase with immunoglobulin-like and egf-like domains 1
		Rn.18030	bone morphogenetic protein 7
		Rn.87679	vascular early response gene protein
		Rn.17691	hermansky-pudlak syndrome 1 homolog (human)
		Rn.2605	thymosin, beta 4
		Rn.32236	histone deacetylase 7
		Rn.93714	jun oncogene
		Rn.2104	amyloid beta (a4) precursor protein
		Rn.9096	early growth response 1
		Rn.2163	agrin
1.11	Regulation of cellular process	Rn.33787	complement component 7
		Rn.22279	cyclin d1
		Rn.15806	jun-b oncogene
		Rn.13171	tyrosine kinase with immunoglobulin-like and egf-like domains 1
		Rn.101044	x-box binding protein 1
		Rn.6961	morf-related gene x
		Rn.72459	vinculin (predicted)
		Rn.87679	vascular early response gene protein
		Rn.2605	thymosin, beta 4
		Rn.36770	cdc-like kinase 1
		Rn.93714	jun oncogene
		Rn.1702	fibrinogen, gamma polypeptide
		Rn.36610	tumor protein, translationally-controlled 1
		Rn.9096	early growth response 1
		Rn.22518	caveolin
		Rn.103750	fbj murine osteosarcoma viral oncogene homolog
		Rn.3775	tumor differentially expressed 1
		Rn.17145	connective tissue growth factor
		Rn.9954	transforming growth factor, beta receptor ii
		Rn.58420	similar to molecule possessing ankyrin-repeats induced by lipopolysaccharide; ikappab-zeta (predicted)
		Rn.105052	schlafen 2 (predicted)
		Rn.18030	bone morphogenetic protein 7
		Rn.54447	ferritin, heavy polypeptide 1
		Rn.1425	rab7, member ras oncogene family
		Rn.54384	elastin
		Rn.120392	heat shock protein 8
		Rn.22087	interferon induced transmembrane protein 1 (predicted)
		Rn.32236	histone deacetylase 7
		Rn.6050	fc receptor, igg, low affinity iii
		Rn.10000	nuclear receptor subfamily 4, group a, member 1
		Rn.2104	amyloid beta (a4) precursor protein
		Rn.107335	integral membrane protein 2b
1.03	Cell cycle	Rn.98260	dual specificity phosphatase 1 RG Rattus norvegicus
		Rn.9459	protein tyrosine phosphatase 4a1 RG Rattus norvegicus
		Rn.36770	cdc-like kinase 1 RG Rattus norvegicus
		Rn.22279	cyclin d1 RG Rattus norvegicus
		Rn.120392	heat shock protein 8 RG Rattus norvegicus
		Rn.22087	interferon induced transmembrane protein 1 (predicted) RG Rattus norvegicus
		Rn.32236	histone deacetylase 7 RG Rattus norvegicus
		Rn.93714	jun oncogene RG Rattus norvegicus
		Rn.15806	jun-b oncogene RG Rattus norvegicus
		Rn.2104	amyloid beta (a4) precursor protein RG Rattus norvegicus
1.02	Lipid metabolism	Rn.3285	diazepam binding inhibitor RG Rattus norvegicus
		Rn.774	laminin, beta 2 RG Rattus norvegicus
		Rn.6249	carnitine acetyltransferase RG Rattus norvegicus
		Rn.3775	tumor differentially expressed 1 RG Rattus norvegicus
		Rn.1507	sulfotransferase family 1a, phenol-preferring, member 1 RG Rattus norvegicus
		Rn.1952	surfactant associated protein b RG Rattus norvegicus
		Rn.36545	cytochrome p450, subfamily 21a, polypeptide 1 RG Rattus norvegicus
		Rn.13115	atp-binding cassette, sub-family a (abc1), member 2 RG Rattus norvegicus
		Rn.98783	gm2 ganglioside activator protein RG Rattus norvegicus
		Rn.22518	caveolin
1	Apoptosis	Rn.33787	complement component 7 RG Rattus norvegicus
		Rn.3775	tumor differentially expressed 1 RG Rattus norvegicus
		Rn.6050	fc receptor, igg, low affinity iii RG Rattus norvegicus
		Rn.10000	nuclear receptor subfamily 4, group a, member 1 RG Rattus norvegicus
		Rn.36610	tumor protein, translationally-controlled 1 RG Rattus norvegicus
		Rn.2104	amyloid beta (a4) precursor protein RG Rattus norvegicus
		Rn.107335	integral membrane protein 2b RG Rattus norvegicus

## Sheet: DAVID_Pas_asac
Enrichment Score	Term	unigene	annotation
2.09	cellular biosynthetic process	Rn.104990	leukotriene a4 hydrolase
		Rn.8273	branched chain aminotransferase 1, cytosolic
		Rn.3357	atp synthase, h+ transporting, mitochondrial f0 complex, subunit c (subunit 9), isoform 1
		Rn.6703	s100 calcium binding protein a9 (calgranulin b)
		Rn.22518	caveolin
		Rn.9938	steroid 5-alpha-reductase 2
		Rn.3285	diazepam binding inhibitor
		Rn.9486	fatty acid synthase
		Rn.3973	ribosomal protein l29
		Rn.78049	protein phosphatase 1, regulatory (inhibitor) subunit 15b (predicted)
		Rn.83200	ribosomal protein l21
		Rn.34341	ribosomal protein s6
		Rn.2262	ribosomal protein l10a
		Rn.2660	ribosomal protein l6
		Rn.835	aldo-keto reductase family 1, member a1
		Rn.4300	ubiquitin a-52 residue ribosomal protein fusion product 1
		Rn.1101	ribosomal protein l31
1.88	homeostatic process	Rn.90166	protein tyrosine phosphatase, receptor type, c
		Rn.107334	hemoglobin alpha, adult chain 1
		Rn.1425	rab7, member ras oncogene family
		Rn.2104	amyloid beta (a4) precursor protein
		Rn.34341	ribosomal protein s6
		Rn.11343	surfactant, pulmonary-associated protein a1
		Rn.13115	atp-binding cassette, sub-family a (abc1), member 2
		Rn.1507	sulfotransferase family 1a, phenol-preferring, member 1
		Rn.22518	caveolin
		Rn.29777	thioredoxin 1
		Rn.3926	surfactant associated protein c
		Rn.9980	coagulation factor iii
1.54	response to steroid hormone stimulus	Rn.2379	matrix gla protein
		Rn.52078	x-ray repair complementing defective repair in chinese hamster cells 5
		Rn.1507	sulfotransferase family 1a, phenol-preferring, member 1
		Rn.3357	atp synthase, h+ transporting, mitochondrial f0 complex, subunit c (subunit 9), isoform 1
		Rn.6703	s100 calcium binding protein a9 (calgranulin b)
		Rn.9938	steroid 5-alpha-reductase 2
		Rn.24554	kirsten rat sarcoma viral oncogene homologue 2 (active)
		Rn.120392	heat shock protein 8
		Rn.3036	guanine nucleotide binding protein, alpha inhibiting 2
		Rn.101608	lymphocyte specific 1
		Rn.78049	protein phosphatase 1, regulatory (inhibitor) subunit 15b (predicted)
		Rn.13115	atp-binding cassette, sub-family a (abc1), member 2
		Rn.108216	cdig2 protein
		Rn.8019	chemokine (c-c motif) ligand 5
1.3	cell motility	Rn.101608	lymphocyte specific 1
		Rn.3793	similar to tensin
		Rn.2104	amyloid beta (a4) precursor protein
		Rn.11385	myosin, heavy polypeptide 9
		Rn.5782	syntaxin 5a
		Rn.6703	s100 calcium binding protein a9 (calgranulin b)
		Rn.22518	caveolin
		Rn.29777	thioredoxin 1
		Rn.8019	chemokine (c-c motif) ligand 5
		Rn.9459	protein tyrosine phosphatase 4a1
1.23	primary metabolic process	Rn.9096	early growth response 1
		Rn.104990	leukotriene a4 hydrolase
		Rn.1507	sulfotransferase family 1a, phenol-preferring, member 1
		Rn.24948	nuclear receptor co-repressor 1
		Rn.22518	caveolin
		Rn.1617	proteasome (prosome, macropain) subunit, alpha type 2
		Rn.90166	protein tyrosine phosphatase, receptor type, c
		Rn.120392	heat shock protein 8
		Rn.24554	kirsten rat sarcoma viral oncogene homologue 2 (active)
		Rn.5996	transcription elongation factor b (siii), polypeptide 1
		Rn.1425	rab7, member ras oncogene family
		Rn.3793	similar to tensin
		Rn.9486	fatty acid synthase
		Rn.9796	regulator of g-protein signaling 12
		Rn.37716	rna binding motif protein 8 (predicted)
		Rn.11208	diacylglycerol kinase zeta
		Rn.19272	palate, lung, and nasal epithelium carcinoma associated
		Rn.2379	matrix gla protein
		Rn.103276	eukaryotic translation initiation factor 4 gamma, 2
		Rn.11854	heterogeneous nuclear ribonucleoprotein k
		Rn.13816	similar to hypothetical protein mgc20446
		Rn.105979	similar to ras-related protein rab-1b
		Rn.8273	branched chain aminotransferase 1, cytosolic
		Rn.3357	atp synthase, h+ transporting, mitochondrial f0 complex, subunit c (subunit 9), isoform 1
		Rn.6703	s100 calcium binding protein a9 (calgranulin b)
		Rn.3781	similar to signal peptidase 12kda (predicted)
		Rn.3285	diazepam binding inhibitor
		Rn.3036	guanine nucleotide binding protein, alpha inhibiting 2
		Rn.2502	tyrosine 3-monooxygenase/tryptophan 5-monooxygenase activation protein, theta polypeptide
		Rn.83200	ribosomal protein l21
		Rn.2660	ribosomal protein l6
		Rn.3360	growth factor receptor bound protein 2
		Rn.88300	gap junction membrane channel protein alpha 5
		Rn.98989	secreted acidic cysteine rich glycoprotein
		Rn.35935	adp-ribosylation factor 4
		Rn.29857	h3 histone, family 3b
		Rn.52078	x-ray repair complementing defective repair in chinese hamster cells 5
		Rn.33807	chaperonin subunit 6a (zeta)
		Rn.93714	jun oncogene
		Rn.11202	calcitonin receptor-like
		Rn.3973	ribosomal protein l29
		Rn.78049	protein phosphatase 1, regulatory (inhibitor) subunit 15b (predicted)
		Rn.34341	ribosomal protein s6
		Rn.13115	atp-binding cassette, sub-family a (abc1), member 2
		Rn.29777	thioredoxin 1
		Rn.65038	polymerase (rna) ii (dna directed) polypeptide e (predicted)
		Rn.2104	amyloid beta (a4) precursor protein
		Rn.1276	proteasome (prosome, macropain) subunit, alpha type 5
		Rn.11385	myosin, heavy polypeptide 9
		Rn.106209	interleukin 17 receptor (predicted)
		Rn.22103	nudix -type motif 9
		Rn.3655	pyruvate dehydrogenase e1 alpha 1
		Rn.107335	integral membrane protein 2b
		Rn.9938	steroid 5-alpha-reductase 2
		Rn.101608	lymphocyte specific 1
		Rn.107334	hemoglobin alpha, adult chain 1
		Rn.6007	cd24 antigen
		Rn.4143	protein phosphatase 1b, magnesium dependent, beta isoform
		Rn.2262	ribosomal protein l10a
		Rn.9435	catenin src (predicted)
		Rn.2141	ubiquitin-activating enzyme e1c
		Rn.5782	syntaxin 5a
		Rn.3658	g protein-coupled receptor, family c, group 5, member c
		Rn.4300	ubiquitin a-52 residue ribosomal protein fusion product 1
		Rn.835	aldo-keto reductase family 1, member a1
		Rn.1101	ribosomal protein l31
		Rn.9459	protein tyrosine phosphatase 4a1
1.03	cellular lipid metabolic process	Rn.3285	diazepam binding inhibitor
		Rn.9486	fatty acid synthase
		Rn.13115	atp-binding cassette, sub-family a (abc1), member 2
		Rn.104990	leukotriene a4 hydrolase
		Rn.8273	branched chain aminotransferase 1, cytosolic
		Rn.1507	sulfotransferase family 1a, phenol-preferring, member 1
		Rn.3655	pyruvate dehydrogenase e1 alpha 1
		Rn.22518	caveolin
		Rn.835	aldo-keto reductase family 1, member a1
		Rn.9938	steroid 5-alpha-reductase 2

## Sheet: DAVID_Pck_ckac
Enrichment Score	Term	unigene	annotation
2.04	cellular biosynthetic process	Rn.9954	transforming growth factor, beta receptor ii
		Rn.1997	cathepsin h
		Rn.2589	cysteine dioxygenase 1, cytosolic
		Rn.98380	pyroglutamyl-peptidase i
		Rn.29258	similar to atp synthase, h+ transporting, mitochondrial f0 complex, subunit c (subunit 9), isoform 2
		Rn.108039	ribosomal protein l14
		Rn.17145	connective tissue growth factor
		Rn.84435	glucose phosphate isomerase
		Rn.36797	similar to hect domain containing 1
		Rn.82672	vesicle-associated membrane protein 8
		Rn.13589	polymerase i and transcript release factor (predicted)
		Rn.37427	transcription elongation factor b (siii), polypeptide 3
		Rn.98846	fibrinogen, alpha polypeptide
		Rn.17321	pantothenate kinase 4
		Rn.3510	similar to bb128963 protein
		Rn.2722	ribosomal protein l27a (predicted)
		Rn.103276	eukaryotic translation initiation factor 4 gamma, 2
		Rn.17033	rna binding motif protein 5
		Rn.61687	phosphatidic acid phosphatase 2a
		Rn.11763	structural maintenance of chromosomes 1 like 1 (s. cerevisiae)
		Rn.47	hypoxanthine guanine phosphoribosyl transferase
		Rn.13322	brf2, subunit of rna polymerase iii transcription initiation factor, brf1-like
		Rn.19267	peroxisomal trans-2-enoyl-coa reductase
		Rn.94935	ribosomal protein s3a
		Rn.2759	c-src tyrosine kinase
		Rn.92643	kh-type splicing regulatory protein
		Rn.3285	diazepam binding inhibitor
		Rn.25771	heterogeneous nuclear ribonucleoprotein a1
		Rn.98667	heat shock 90kda protein 1, beta
		Rn.9406	necdin-like 2
		Rn.8400	ribosomal protein s12
		Rn.33807	chaperonin subunit 6a (zeta)
		Rn.106034	ribosomal protein s27a
		Rn.98783	gm2 ganglioside activator protein
		Rn.29782	fumarate hydratase 1
		Rn.4223	dyskeratosis congenita 1, dyskerin
		Rn.71377	eukaryotic translation initiation factor 4 gamma, 3 (predicted)
		Rn.5106	3-hydroxy-3-methylglutaryl-coenzyme a synthase 1
		Rn.3910	eukaryotic translation elongation factor 1 beta 2 (predicted)
		Rn.2989	homeobox only domain
		Rn.11540	similar to calcyclin binding protein
		Rn.94978	actin, beta
		Rn.41063	sterol regulatory element binding factor 2 (predicted)
		Rn.104649	aspartylglucosaminidase
		Rn.6606	tissue specific transplantation antigen p35b (predicted)
		Rn.1439	ribosomal protein l36
		Rn.98685	thymine-dna glycosylase
		Rn.107334	hemoglobin alpha, adult chain 1
		Rn.109735	ribosomal protein s9
		Rn.2262	ribosomal protein l10a
		Rn.108127	phosphoglycerate kinase 1
1.78	cellular metabolic process	Rn.9954	transforming growth factor, beta receptor ii
		Rn.1997	cathepsin h
		Rn.2589	cysteine dioxygenase 1, cytosolic
		Rn.29258	similar to atp synthase, h+ transporting, mitochondrial f0 complex, subunit c (subunit 9), isoform 2
		Rn.98380	pyroglutamyl-peptidase i
		Rn.55036	ciliary neurotrophic factor receptor
		Rn.108039	ribosomal protein l14
		Rn.17145	connective tissue growth factor
		Rn.3793	similar to tensin
		Rn.84435	glucose phosphate isomerase
		Rn.8509	transmembrane trafficking protein 21
		Rn.36797	similar to hect domain containing 1
		Rn.82672	vesicle-associated membrane protein 8
		Rn.13589	polymerase i and transcript release factor (predicted)
		Rn.37427	transcription elongation factor b (siii), polypeptide 3
		Rn.98846	fibrinogen, alpha polypeptide
		Rn.108012	lysosomal-associated protein transmembrane 4a
		Rn.17321	pantothenate kinase 4
		Rn.3510	similar to bb128963 protein
		Rn.103276	eukaryotic translation initiation factor 4 gamma, 2
		Rn.2722	ribosomal protein l27a (predicted)
		Rn.17033	rna binding motif protein 5
		Rn.3264	signal sequence receptor, gamma
		Rn.11763	structural maintenance of chromosomes 1 like 1 (s. cerevisiae)
		Rn.61687	phosphatidic acid phosphatase 2a
		Rn.47	hypoxanthine guanine phosphoribosyl transferase
		Rn.13322	brf2, subunit of rna polymerase iii transcription initiation factor, brf1-like
		Rn.19267	peroxisomal trans-2-enoyl-coa reductase
		Rn.2759	c-src tyrosine kinase
		Rn.94935	ribosomal protein s3a
		Rn.105953	tensin like c1 domain containing phosphatase (predicted)
		Rn.101762	perp, tp53 apoptosis effector (predicted)
		Rn.92643	kh-type splicing regulatory protein
		Rn.3285	diazepam binding inhibitor
		Rn.3036	guanine nucleotide binding protein, alpha inhibiting 2
		Rn.32080	allograft inflammatory factor 1
		Rn.44465	chemokine-like receptor 1
		Rn.1677	g protein-coupled receptor 56
		Rn.25771	heterogeneous nuclear ribonucleoprotein a1
		Rn.98667	heat shock 90kda protein 1, beta
		Rn.9406	necdin-like 2
		Rn.8400	ribosomal protein s12
		Rn.36610	tumor protein, translationally-controlled 1
		Rn.22087	interferon induced transmembrane protein 1 (predicted)
		Rn.9829	advanced glycosylation end product-specific receptor
		Rn.2776	beclin 1 (coiled-coil, myosin-like bcl2-interacting protein)
		Rn.33807	chaperonin subunit 6a (zeta)
		Rn.106034	ribosomal protein s27a
		Rn.98783	gm2 ganglioside activator protein
		Rn.29782	fumarate hydratase 1
		Rn.1952	surfactant associated protein b
		Rn.4223	dyskeratosis congenita 1, dyskerin
		Rn.71377	eukaryotic translation initiation factor 4 gamma, 3 (predicted)
		Rn.80835	dodecenoyl-coenzyme a delta isomerase
		Rn.5106	3-hydroxy-3-methylglutaryl-coenzyme a synthase 1
		Rn.3910	eukaryotic translation elongation factor 1 beta 2 (predicted)
		Rn.2989	homeobox only domain
		Rn.11540	similar to calcyclin binding protein
		Rn.94978	actin, beta
		Rn.55487	guanine nucleotide binding protein (g protein), beta polypeptide 2 like 1
		Rn.2283	lysozyme
		Rn.41063	sterol regulatory element binding factor 2 (predicted)
		Rn.104649	aspartylglucosaminidase
		Rn.12550	nuclear factor of kappa light chain gene enhancer in b-cells inhibitor, alpha
		Rn.6606	tissue specific transplantation antigen p35b (predicted)
		Rn.1439	ribosomal protein l36
		Rn.11330	urate oxidase
		Rn.98685	thymine-dna glycosylase
		Rn.107334	hemoglobin alpha, adult chain 1
		Rn.10696	phosphatidylserine-specific phospholipase a1
		Rn.2694	melanoma cell adhesion molecule
		Rn.109735	ribosomal protein s9
		Rn.15842	rho, gdp dissociation inhibitor (gdi) beta
		Rn.2262	ribosomal protein l10a
		Rn.108127	phosphoglycerate kinase 1
		Rn.5782	syntaxin 5a
		Rn.3658	g protein-coupled receptor, family c, group 5, member c
		Rn.33218	syntaxin 4a (placental)
1.58	cell proliferation	Rn.22087	interferon induced transmembrane protein 1 (predicted)
		Rn.9829	advanced glycosylation end product-specific receptor
		Rn.9954	transforming growth factor, beta receptor ii
		Rn.2776	beclin 1 (coiled-coil, myosin-like bcl2-interacting protein)
		Rn.59630	similar to riken cdna b230339h12 (predicted)
		Rn.106034	ribosomal protein s27a
		Rn.55036	ciliary neurotrophic factor receptor
		Rn.98783	gm2 ganglioside activator protein
		Rn.1952	surfactant associated protein b
		Rn.17145	connective tissue growth factor
		Rn.4223	dyskeratosis congenita 1, dyskerin
		Rn.84435	glucose phosphate isomerase
		Rn.71377	eukaryotic translation initiation factor 4 gamma, 3 (predicted)
		Rn.11343	surfactant, pulmonary-associated protein a1
		Rn.13589	polymerase i and transcript release factor (predicted)
		Rn.2989	homeobox only domain
		Rn.37427	transcription elongation factor b (siii), polypeptide 3
		Rn.98846	fibrinogen, alpha polypeptide
		Rn.55487	guanine nucleotide binding protein (g protein), beta polypeptide 2 like 1
		Rn.41063	sterol regulatory element binding factor 2 (predicted)
		Rn.11763	structural maintenance of chromosomes 1 like 1 (s. cerevisiae)
		Rn.61687	phosphatidic acid phosphatase 2a
		Rn.47	hypoxanthine guanine phosphoribosyl transferase
		Rn.13322	brf2, subunit of rna polymerase iii transcription initiation factor, brf1-like
		Rn.12550	nuclear factor of kappa light chain gene enhancer in b-cells inhibitor, alpha
		Rn.94935	ribosomal protein s3a
		Rn.2759	c-src tyrosine kinase
		Rn.92643	kh-type splicing regulatory protein
		Rn.101762	perp, tp53 apoptosis effector (predicted)
		Rn.98685	thymine-dna glycosylase
		Rn.107334	hemoglobin alpha, adult chain 1
		Rn.3036	guanine nucleotide binding protein, alpha inhibiting 2
		Rn.32080	allograft inflammatory factor 1
		Rn.15842	rho, gdp dissociation inhibitor (gdi) beta
		Rn.9406	necdin-like 2
		Rn.33218	syntaxin 4a (placental)
		Rn.36610	tumor protein, translationally-controlled 1
1.34	cellular lipid metabolic process	Rn.3285	diazepam binding inhibitor
		Rn.10696	phosphatidylserine-specific phospholipase a1
		Rn.1952	surfactant associated protein b
		Rn.3510	similar to bb128963 protein
		Rn.41063	sterol regulatory element binding factor 2 (predicted)
		Rn.61687	phosphatidic acid phosphatase 2a
		Rn.5106	3-hydroxy-3-methylglutaryl-coenzyme a synthase 1
		Rn.80835	dodecenoyl-coenzyme a delta isomerase
		Rn.19267	peroxisomal trans-2-enoyl-coa reductase
		Rn.98783	gm2 ganglioside activator protein
1.3	response to biotic stimulus	Rn.9829	advanced glycosylation end product-specific receptor
		Rn.22087	interferon induced transmembrane protein 1 (predicted)
		Rn.9954	transforming growth factor, beta receptor ii
		Rn.32080	allograft inflammatory factor 1
		Rn.2589	cysteine dioxygenase 1, cytosolic
		Rn.2283	lysozyme
		Rn.98667	heat shock 90kda protein 1, beta
		Rn.2776	beclin 1 (coiled-coil, myosin-like bcl2-interacting protein)
		Rn.12550	nuclear factor of kappa light chain gene enhancer in b-cells inhibitor, alpha
		Rn.2267	defensin beta 3
1.11	transport	Rn.9829	advanced glycosylation end product-specific receptor
		Rn.9954	transforming growth factor, beta receptor ii
		Rn.54541	sodium channel, voltage-gated, type 6, alpha polypeptide
		Rn.29258	similar to atp synthase, h+ transporting, mitochondrial f0 complex, subunit c (subunit 9), isoform 2
		Rn.25717	butyrophilin-like 2 (mhc class ii associated)
		Rn.98783	gm2 ganglioside activator protein
		Rn.17145	connective tissue growth factor
		Rn.3793	similar to tensin
		Rn.8509	transmembrane trafficking protein 21
		Rn.1838	chloride intracellular channel 5
		Rn.82672	vesicle-associated membrane protein 8
		Rn.11343	surfactant, pulmonary-associated protein a1
		Rn.108012	lysosomal-associated protein transmembrane 4a
		Rn.3264	signal sequence receptor, gamma
		Rn.12550	nuclear factor of kappa light chain gene enhancer in b-cells inhibitor, alpha
		Rn.92643	kh-type splicing regulatory protein
		Rn.3285	diazepam binding inhibitor
		Rn.3036	guanine nucleotide binding protein, alpha inhibiting 2
		Rn.32080	allograft inflammatory factor 1
		Rn.107334	hemoglobin alpha, adult chain 1
		Rn.25771	heterogeneous nuclear ribonucleoprotein a1
		Rn.15842	rho, gdp dissociation inhibitor (gdi) beta
		Rn.5782	syntaxin 5a
		Rn.33218	syntaxin 4a (placental)
		Rn.36610	tumor protein, translationally-controlled 1
1.11	cell proliferation	Rn.9829	advanced glycosylation end product-specific receptor
		Rn.22087	interferon induced transmembrane protein 1 (predicted)
		Rn.9954	transforming growth factor, beta receptor ii
		Rn.61687	phosphatidic acid phosphatase 2a
		Rn.47	hypoxanthine guanine phosphoribosyl transferase
		Rn.12550	nuclear factor of kappa light chain gene enhancer in b-cells inhibitor, alpha
		Rn.94935	ribosomal protein s3a
		Rn.2759	c-src tyrosine kinase
		Rn.106034	ribosomal protein s27a
		Rn.55036	ciliary neurotrophic factor receptor
		Rn.101762	perp, tp53 apoptosis effector (predicted)
		Rn.32080	allograft inflammatory factor 1
		Rn.3036	guanine nucleotide binding protein, alpha inhibiting 2
		Rn.4223	dyskeratosis congenita 1, dyskerin
		Rn.36610	tumor protein, translationally-controlled 1
