# Supplementary material for: Use of serial analysis of gene expression to reveal the specific regulation of gene expression profile in asthmatic rats treated by acupuncture
Source: J Biomed Sci. 2009 May 6;16(1):46. doi: 10.1186/1423-0127-16-46 (PMC2698896; doi:10.1186/1423-0127-16-46)
Supplement: Additional file 6 — The gene lists of the KEGG pathways. The complete gene lists of the matched KEGG pathways were demonstrated for the Table 3. [file 1423-0127-16-46-S6.xls]

## Sheet: Pck_as
Pathway name	gene	unigene	name
Focal adhesion	10	Rn.774	Laminin, beta 2
		Rn.53801	Procollagen, type IV, alpha 1
		Rn.22279	Cyclin d1
		Rn.71224	Harvey rat sarcoma oncogene, subgroup r (predicted)
		Rn.9910	Mitogen-activated protein kinase 9
		Rn.2863	Ras-related c3 botulinum substrate 2
		Rn.93714	Jun oncogene
		Rn.22518	Caveolin
		Rn.72459	Vinculin (predicted)
		Rn.128903	Procollagen, type VI, alpha 2
MAPK signaling pathway	9	Rn.98260	Dual specificity phosphatase 1
		Rn.103750	Fbj murine osteosarcoma viral oncogene homolog
		Rn.71224	Harvey rat sarcoma oncogene, subgroup r (predicted)
		Rn.120392	Heat shock protein 8
		Rn.9954	Transforming growth factor, beta receptor II
		Rn.9910	Mitogen-activated protein kinase 9
		Rn.93714	Jun oncogene
		Rn.10000	Nuclear receptor subfamily 4, group a, member 1
		Rn.2863	Ras-related c3 botulinum substrate 2
B cell receptor signaling pathway	4	Rn.103750	Fbj murine osteosarcoma viral oncogene homolog
		Rn.71224	Harvey rat sarcoma oncogene, subgroup r (predicted)
		Rn.93714	Jun oncogene
		Rn.2863	Ras-related c3 botulinum substrate 2
Tolllike receptor signaling pathway	4	Rn.103750	Fbj murine osteosarcoma viral oncogene homolog
		Rn.9910	Mitogen-activated protein kinase 9
		Rn.93714	Jun oncogene
		Rn.2863	Ras-related c3 botulinum substrate 2
ECMreceptor interaction	4	Rn.774	Laminin, beta 2
		Rn.53801	Procollagen, type IV, alpha 1
		Rn.2163	Agrin
		Rn.128903	Procollagen, type VI, alpha 2
WNT signaling pathway	4	Rn.22279	Cyclin d1
		Rn.9910	Mitogen-activated protein kinase 9
		Rn.93714	Jun oncogene
		Rn.2863	Ras-related c3 botulinum substrate 2
Cell communication	4	Rn.44161	Lamin a
		Rn.774	Laminin, beta 2
		Rn.53801	Procollagen, type IV, alpha 1
		Rn.128903	Procollagen, type VI, alpha 2
Leukocyte transendothelial migration	4	Rn.105888	Similar to claudin-18a1.2
		Rn.2863	Ras-related c3 botulinum substrate 2
		Rn.3036	Guanine nucleotide binding protein, alpha inhibiting 2
		Rn.72459	Vinculin (predicted)
Tight junction	4	Rn.105888	Similar to claudin-18a1.2
		Rn.5812	Alpha-spectrin 2
		Rn.71224	Harvey rat sarcoma oncogene, subgroup r (predicted)
		Rn.3036	Guanine nucleotide binding protein, alpha inhibiting 2
Regulation of actin cytoskeleton	4	Rn.2605	Thymosin, beta 4
		Rn.71224	Harvey rat sarcoma oncogene, subgroup r (predicted)
		Rn.2863	Ras-related c3 botulinum substrate 2
		Rn.72459	Vinculin (predicted)
Adherens junction	3	Rn.9954	Transforming growth factor, beta receptor II
		Rn.2863	Ras-related c3 botulinum substrate 2
		Rn.72459	Vinculin (predicted)
FCεRI signaling pathway	3	Rn.71224	Harvey rat sarcoma oncogene, subgroup r (predicted)
		Rn.9910	Mitogen-activated protein kinase 9
		Rn.2863	Ras-related c3 botulinum substrate 2
Antigen processing and presentation	3	Rn.5892	Major histocompatibility complex, class II, dm beta
		Rn.120392	Heat shock protein 8
		Rn.1868	Beta-2 microglobulin
T cell receptor signaling pathway	3	Rn.103750	Fbj murine osteosarcoma viral oncogene homolog
		Rn.71224	Harvey rat sarcoma oncogene, subgroup r (predicted)
		Rn.93714	Jun oncogene
Axon guidance	3	Rn.71224	Harvey rat sarcoma oncogene, subgroup r (predicted)
		Rn.2863	Ras-related c3 botulinum substrate 2
		Rn.3036	Guanine nucleotide binding protein, alpha inhibiting 2

## Sheet: Pas_asac
Pathway name	gene	unigene	name
T cell receptor signaling pathway	4	Rn.90166	protein tyrosine phosphatase, receptor type, c
		Rn.24554	kirsten rat sarcoma viral oncogene homologue 2 (active)
		Rn.3360	growth factor receptor bound protein 2
		Rn.93714	jun oncogene
Insulin signaling pathway	4	Rn.24554	kirsten rat sarcoma viral oncogene homologue 2 (active)
		Rn.9486	fatty acid synthase
		Rn.34341	ribosomal protein s6
		Rn.3360	growth factor receptor bound protein 2
MAPK signaling pathway	4	Rn.24554	kirsten rat sarcoma viral oncogene homologue 2 (active)
		Rn.4143	protein phosphatase 1b, magnesium dependent, beta isoform
		Rn.3360	growth factor receptor bound protein 2
		Rn.93714	jun oncogene
GnRH signaling pathway	3	Rn.24554	kirsten rat sarcoma viral oncogene homologue 2 (active)
		Rn.3360	growth factor receptor bound protein 2
		Rn.93714	jun oncogene
ErbB signaling pathway	3	Rn.24554	kirsten rat sarcoma viral oncogene homologue 2 (active)
		Rn.3360	growth factor receptor bound protein 2
		Rn.93714	jun oncogene
Gap junction	3	Rn.24554	kirsten rat sarcoma viral oncogene homologue 2 (active)
		Rn.3036	guanine nucleotide binding protein, alpha inhibiting 2
		Rn.3360	growth factor receptor bound protein 2
Tight junction	3	Rn.24554	kirsten rat sarcoma viral oncogene homologue 2 (active)
		Rn.3036	guanine nucleotide binding protein, alpha inhibiting 2
		Rn.11385	myosin, heavy polypeptide 9
Focal adhesion	3	Rn.3360	growth factor receptor bound protein 2
		Rn.22518	caveolin
		Rn.93714	jun oncogene

## Sheet: Pck_ckac
Pathway name	gene	unigene	name
SNARE interactions in vesicular transport	3	Rn.82672	vesicle-associated membrane protein 8
		Rn.5782	syntaxin 5a
		Rn.33218	syntaxin 4a (placental)
Tight junction	3	Rn.3036	guanine nucleotide binding protein, alpha inhibiting 2
		Rn.94978	actin, beta
		Rn.4108	protein phosphatase 2 (formerly 2a), regulatory subunit a (pr 65), alpha isoform
