# Supplementary material for: Use of serial analysis of gene expression to reveal the specific regulation of gene expression profile in asthmatic rats treated by acupuncture
Source: J Biomed Sci. 2009 May 6;16(1):46. doi: 10.1186/1423-0127-16-46 (PMC2698896; doi:10.1186/1423-0127-16-46)
Supplement: Additional file 7 — The gene lists of Venn diagram. The details of the different gene groups of Venn diagram, which included the tag sequence, tag copies of different libraries, UniGene number and the gene description. [file 1423-0127-16-46-S7.xls]

## Sheet: 21 genes
Tag	Count CK	Count AS	Count ASAC	Count N-AC	Unigene	Description
ATCTCCTGTC	39	4	25	33	2379	Mgp matrix Gla protein
GGATATGTGG	2	26	8	3	9096	Egr1 early growth response 1
TGTTGTTGAC	2	9	0	0	17667	LOC360603 similar to hypothetical protein MGC15396
GGGGAAAAAA	1	8	0	0	16261	Transcribed sequences
AAGGAGATGG	13	3	15	8	1101	Rpl31 ribosomal protein L31
CAAAAAATAG	6	14	3	9	1507	Sult1a1 sulfotransferase family 1A, phenol-preferring, member 1
GAATAATAAA	53	30	54	52	120392	Hspa8 heat shock protein 8
TTACTAATTT	10	18	6	8	107335	LOC290364 similar to E25B protein
TAACTGACAA	1	24	10	4	115549	Transcribed sequence with moderate similarity to protein sp:P04732 (H.sapiens) MT1E_HUMAN METALLOTHIONEIN-IE
TAACATCTGC	6	67	43	7	6703	S100a9 S100 calcium-binding protein A9 (calgranulin B)
ATGGCTTAAT	4	17	7	5	9459	Ptp4a1 protein tyrosine phosphatase 4a1
GGTCGAGGCA	0	6	0	1	11944	Cyrl cytokine receptor-like protein CYRL
TGGGGAGAAA	0	6	0	0	22509	isg12(b) putative ISG12(b) protein
GTAGCAGGTT	7	0	6	14	3896	Fxyd3 FXYD domain-containing ion transport regulator 3
ATAGCTTTCT	39	19	34	48	2104	App amyloid beta (A4) precursor protein
GAAGGTTTTA	2	8	2	2	93714	Jun v-jun sarcoma virus 17 oncogene homolog (avian)
GCTTGCTTCC	5	0	5	4	1425	Rab7 RAB7, member RAS oncogene family
TCTGAACAAA	1	7	1	1	22103	LOC305149 similar to nudix (nucleoside diphosphate linked moiety X)-type motif 9
TGGGAGTAGG	0	5	0	1	13115	Abca2 ATP-binding cassette, sub-family A (ABC1), member 2
TTATGGAATT	12	1	7	6	6007	Cd24 CD24 antigen
TCCTATAAAG	30	45	30	33	22518	Cav caveolin

## Sheet: 6 genes
Tag	Count CK	Count AS	Count ASAC	Count N-AC	Unigene	Description
GGCAAGCCCC	35	26	60	59	2262	Rpl10a ribosomal protein L10A
CCCAATGGCC	17	1	15	8	11889	LOC361821 similar to procollagen, type VI, alpha 2
ATAACTGAGT	3	0	6	2	103276	Eif4g2 eukaryotic translation initiation factor 4 gamma, 2
CTGCAGCCTG	0	3	10	5	5782	Stx5a syntaxin 5a
TGAGGAACAA	5	0	5	0	40233	LOC287063 similar to RIKEN cDNA 1110025F24
GAATGATAGG	21	19	32	21	11343	Sftpa1 surfactant, pulmonary-associated protein A1

## Sheet: 25 genes
Tag	Count CK	Count AS	Count ASAC	Count N-AC	Unigene	Description
AGGAGGCTAC	38	52	51	67	108039	Ribosomal protein L14
GGTAGCCACT	18	35	34	38	106034	Ribosomal protein S27a
ACAACTTCCT	12	2	6	4	98783	GM2 ganglioside activator protein
GGCTCAGCCT	8	17	11	21	84435	Glucose phosphate isomerase
GTCCTGAGAG	2	16	12	9	82672	Vesicle-associated associated membrane protein 8
GTGCTACTCC	8	1	2	1	53801	Col4a1 Procollagen, type IV, alpha 1
TGGGTTGTCT	193	233	259	283	36610	Tumor protein, translationally-controlled 1
GAGTCCTTCC	5	0	3	0	33218	Syntaxin 4
TGCTGCGAAA	4	12	19	16	22087	Similar to interferon induced transmembrane protein 2 like
CTGTGTGATC	9	40	31	22	22047	Similar to hypothetical protein MGC6835
TATTCATCAG	5	0	0	0	17321	Pantothenate kinase 4
TTTGCACCTT	13	23	24	29	17145	Connective tissue growth factor
TTGAAAAAAA	14	5	9	5	11330	Urate oxidase
TATTCAAATA	11	2	5	3	9954	Transforming growth factor, beta receptor II
TAAGGTTTTT	5	0	1	0	8299	EST
TACAATAAAC	11	2	5	3	7685	Progesterone receptor membrane component 2
ACCTTAAACC	7	2	1	1	6660	Mrpl52_predicted Mitochondrial ribosomal protein L52
GATGTGGCTG	12	25	20	28	3910	Eukaryotic translation elongation factor 1 beta 2
GAATCCAACT	5	0	0	0	3377	Ndufb11_predicted NADH dehydrogenase (ubiquinone) 1 beta subcomplex, 11
AACCGCTTTT	35	58	54	58	2989	Homeobox only domain
CACACTAACC	288	407	442	499	2283	Lysozyme
AAAATGCACA	32	44	34	55	2267	Beta defensin-2
TGGACCTAGA	9	31	27	24	1997	Cathepsin H
TCTTCTAGAA	33	12	16	15	1952	Surfactant associated protein B
CGGAAGGCGG	25	38	38	51	1439	Ribosomal protein L36

## Sheet: 7 genes
Tag	Count CK	Count AS	Count ASAC	Count N-AC	Unigene	Description
ATAACACATA	544	327	410	401	3658	LOC287805 similar to retinoic acid inducible protein 3
TAAGATTCTT	0	6	0	6	33807	LOC288620 similar to CCT (chaperonin containing TCP-1) zeta subunit
GCTCTGATAT	1	10	3	8	3285	Dbi diazepam binding inhibitor
GCCACTTAGG	2	8	2	12	12102	LOC311545 similar to histocompatibility 13; presenilin-like protein 3
CAGAGTTTCC	1	1	7	3	3036	Gnai2 GTP-binding protein (G-alpha-i2)
CACGCCTCTC	276	148	122	186	107334	Hba1 hemoglobin, alpha 1
TATGGCTTTA	46	13	27	21	3793	similar to tensin
